# Supplementary material for: Bioaccumulation Capacity of Onion (Allium cepa L.) Tested with Heavy Metals in Biofortification
Source: Molecules. 2023 Dec 22;29(1):101. doi: 10.3390/molecules29010101 (PMC10780257; doi:10.3390/molecules29010101)
Supplement: Supplementary file 1 [file molecules-29-00101-s001.zip]

Archive with 1 entries (1 files):
- molecules-2768166-supplementary.pdf
